# Supplementary material for: Increased transferrin saturation is associated with subgingival microbiota dysbiosis and severe periodontitis in genetic haemochromatosis
Source: Sci Rep. 2018 Oct 19;8:15532. doi: 10.1038/s41598-018-33813-0 (PMC6195524; doi:10.1038/s41598-018-33813-0)
Supplement: Supplementary file 2 — Supplementary Table S3 [file 41598_2018_33813_MOESM2_ESM.xlsx]

## Sheet: Sheet1
investigation_type	project_name	lat_long	geo_loc_name	collection_date	sample_name	env_biome	env_feature	env_material	env_package	samp_collect_device	lib_reads_seqd	lib_const_meth	target_gene	target_subfragment	pcr_primers	pcr_cond	seq_meth	seq_quality_check	assembly	samp_store_temp	host_subject_id	host_age	host_sex	host_disease_stat	host_body_site	host_height	host_weight	host_body_mass_index	transferrin_saturation_percentage	serum_ferritin_micrograms_per_liter	periodontitis_classification_eke_2012	mean_ppd	mean_cal	mean_bleeding_on_probing	mean_gingival_index	mean_plaque_index	number_of_teeth	sites_with_cal_greater_or_equal_3mm_percentage	sites_with_cal_greater_or_equal_5mm_percentage	sites_with_ppd_greater_or_equal_4mm_percentage	sites_with_ppd_greater_or_equal_6mm_percentage
metagenome	Hemoparo	48.119547 -1.694538	France:Brittany:Rennes	2010-07-07	Hemoparo05	Homo sapiens	biofilm	biofilm material	human-oral	sterile paper point	19135	paired-end	16S rRNA	V3V4	FWD:ACTCCTACGGGAGGCAGCAG REV:TACNVGGGTATCTAATCC	initial denaturation:98_0.5; annealing:45_0.5; elongation: 72_0.75; final elongation:72_10; 25	Illumina MiSeq	manually edited using PhiX	Flash software;error rate of 1 in 100 bp;overlapping and merging read pairs	-80	05	49	male	hemochromatosis type 1	gingival groove	179	90	28.1	29.7	49	moderate	2.74	4.78	0.1	1.37	0.9	21	97.62	46.03	26.19	4.76
metagenome	Hemoparo	48.119547 -1.694539	France:Brittany:Rennes	2010-07-07	Hemoparo06	Homo sapiens	biofilm	biofilm material	human-oral	sterile paper point	36140	paired-end	16S rRNA	V3V4	FWD:ACTCCTACGGGAGGCAGCAG REV:TACNVGGGTATCTAATCC	initial denaturation:98_0.5; annealing:45_0.5; elongation: 72_0.75; final elongation:72_10; 25	Illumina MiSeq	manually edited using PhiX	Flash software;error rate of 1 in 100 bp;overlapping and merging read pairs	-80	06	45	male	hemochromatosis type 1	gingival groove	181	70	21.4	36.2	31	moderate	2.19	2.53	0.23	0.85	0.81	26	44.23	3.85	9.62	0
metagenome	Hemoparo	48.119547 -1.694560	France:Brittany:Rennes	2010-07-07	Hemoparo07	Homo sapiens	biofilm	biofilm material	human-oral	sterile paper point	33524	paired-end	16S rRNA	V3V4	FWD:ACTCCTACGGGAGGCAGCAG REV:TACNVGGGTATCTAATCC	initial denaturation:98_0.5; annealing:45_0.5; elongation: 72_0.75; final elongation:72_10; 25	Illumina MiSeq	manually edited using PhiX	Flash software;error rate of 1 in 100 bp;overlapping and merging read pairs	-80	07	56	male	hemochromatosis type 1	gingival groove	N/A	N/A	N/A	72.5	26	severe	3.01	4.09	0.83	0.51	0.08	24	86.11	33.33	33.33	5.56
metagenome	Hemoparo	48.119547 -1.694540	France:Brittany:Rennes	2010-07-08	Hemoparo08	Homo sapiens	biofilm	biofilm material	human-oral	sterile paper point	21545	paired-end	16S rRNA	V3V4	FWD:ACTCCTACGGGAGGCAGCAG REV:TACNVGGGTATCTAATCC	initial denaturation:98_0.5; annealing:45_0.5; elongation: 72_0.75; final elongation:72_10; 25	Illumina MiSeq	manually edited using PhiX	Flash software;error rate of 1 in 100 bp;overlapping and merging read pairs	-80	08	50	male	hemochromatosis type 1	gingival groove	N/A	N/A	N/A	32.7	28	moderate	1.46	1.96	0.05	0.19	0.1	20	30	4.17	4.17	0.83
metagenome	Hemoparo	48.119547 -1.694561	France:Brittany:Rennes	2010-08-18	Hemoparo09	Homo sapiens	biofilm	biofilm material	human-oral	sterile paper point	41723	paired-end	16S rRNA	V3V4	FWD:ACTCCTACGGGAGGCAGCAG REV:TACNVGGGTATCTAATCC	initial denaturation:98_0.5; annealing:45_0.5; elongation: 72_0.75; final elongation:72_10; 25	Illumina MiSeq	manually edited using PhiX	Flash software;error rate of 1 in 100 bp;overlapping and merging read pairs	-80	09	54	female	hemochromatosis type 1	gingival groove	165	82	30.1	83.4	55	severe	2.59	3.38	0	0.73	0.7	23	64.49	17.39	15.94	2.9
metagenome	Hemoparo	48.119547 -1.694562	France:Brittany:Rennes	2010-08-18	Hemoparo10	Homo sapiens	biofilm	biofilm material	human-oral	sterile paper point	28463	paired-end	16S rRNA	V3V4	FWD:ACTCCTACGGGAGGCAGCAG REV:TACNVGGGTATCTAATCC	initial denaturation:98_0.5; annealing:45_0.5; elongation: 72_0.75; final elongation:72_10; 25	Illumina MiSeq	manually edited using PhiX	Flash software;error rate of 1 in 100 bp;overlapping and merging read pairs	-80	10	63	female	hemochromatosis type 1	gingival groove	151	58	25.4	60.3	20	severe	2.49	2.85	0.91	0.89	0.52	25	54	8	14	0.67
metagenome	Hemoparo	48.119547 -1.694563	France:Brittany:Rennes	2010-09-08	Hemoparo11	Homo sapiens	biofilm	biofilm material	human-oral	sterile paper point	17565	paired-end	16S rRNA	V3V4	FWD:ACTCCTACGGGAGGCAGCAG REV:TACNVGGGTATCTAATCC	initial denaturation:98_0.5; annealing:45_0.5; elongation: 72_0.75; final elongation:72_10; 25	Illumina MiSeq	manually edited using PhiX	Flash software;error rate of 1 in 100 bp;overlapping and merging read pairs	-80	11	54	male	hemochromatosis type 1	gingival groove	172	73	24.7	76	124	moderate	1.91	2.69	0.14	0.29	0.14	28	55.36	4.17	2.98	0
metagenome	Hemoparo	48.119547 -1.694564	France:Brittany:Rennes	2010-09-08	Hemoparo13	Homo sapiens	biofilm	biofilm material	human-oral	sterile paper point	34285	paired-end	16S rRNA	V3V4	FWD:ACTCCTACGGGAGGCAGCAG REV:TACNVGGGTATCTAATCC	initial denaturation:98_0.5; annealing:45_0.5; elongation: 72_0.75; final elongation:72_10; 25	Illumina MiSeq	manually edited using PhiX	Flash software;error rate of 1 in 100 bp;overlapping and merging read pairs	-80	13	44	female	hemochromatosis type 1	gingival groove	N/A	N/A	N/A	84.8	158	moderate	1.71	2	0.15	0.38	0	26	31.41	3.85	5.77	1.28
metagenome	Hemoparo	48.119547 -1.694565	France:Brittany:Rennes	2010-09-08	Hemoparo14	Homo sapiens	biofilm	biofilm material	human-oral	sterile paper point	45480	paired-end	16S rRNA	V3V4	FWD:ACTCCTACGGGAGGCAGCAG REV:TACNVGGGTATCTAATCC	initial denaturation:98_0.5; annealing:45_0.5; elongation: 72_0.75; final elongation:72_10; 25	Illumina MiSeq	manually edited using PhiX	Flash software;error rate of 1 in 100 bp;overlapping and merging read pairs	-80	14	41	male	hemochromatosis type 1	gingival groove	N/A	N/A	N/A	75.6	52	severe	2.73	2.77	0.04	0.57	0.12	27	54.94	10.49	26.54	2.47
metagenome	Hemoparo	48.119547 -1.694541	France:Brittany:Rennes	2010-09-08	Hemoparo16	Homo sapiens	biofilm	biofilm material	human-oral	sterile paper point	14658	paired-end	16S rRNA	V3V4	FWD:ACTCCTACGGGAGGCAGCAG REV:TACNVGGGTATCTAATCC	initial denaturation:98_0.5; annealing:45_0.5; elongation: 72_0.75; final elongation:72_10; 25	Illumina MiSeq	manually edited using PhiX	Flash software;error rate of 1 in 100 bp;overlapping and merging read pairs	-80	16	62	female	hemochromatosis type 1	gingival groove	160	86	33.6	19.8	19	severe	2.06	2.39	0.86	0.89	0	22	36.36	7.58	9.09	0.76
metagenome	Hemoparo	48.119547 -1.694566	France:Brittany:Rennes	2010-09-15	Hemoparo17	Homo sapiens	biofilm	biofilm material	human-oral	sterile paper point	18776	paired-end	16S rRNA	V3V4	FWD:ACTCCTACGGGAGGCAGCAG REV:TACNVGGGTATCTAATCC	initial denaturation:98_0.5; annealing:45_0.5; elongation: 72_0.75; final elongation:72_10; 25	Illumina MiSeq	manually edited using PhiX	Flash software;error rate of 1 in 100 bp;overlapping and merging read pairs	-80	17	41	male	hemochromatosis type 1	gingival groove	176	77	24.9	64.8	45	moderate	1.93	2.58	0.36	0.77	0	25	48	5.33	3.33	0
metagenome	Hemoparo	48.119547 -1.694567	France:Brittany:Rennes	2010-09-15	Hemoparo18	Homo sapiens	biofilm	biofilm material	human-oral	sterile paper point	29272	paired-end	16S rRNA	V3V4	FWD:ACTCCTACGGGAGGCAGCAG REV:TACNVGGGTATCTAATCC	initial denaturation:98_0.5; annealing:45_0.5; elongation: 72_0.75; final elongation:72_10; 25	Illumina MiSeq	manually edited using PhiX	Flash software;error rate of 1 in 100 bp;overlapping and merging read pairs	-80	18	46	female	hemochromatosis type 1	gingival groove	163	74	27.9	52.2	72	severe	2.82	3.32	0.07	0.69	0	28	73.21	13.69	25.6	0
metagenome	Hemoparo	48.119547 -1.694542	France:Brittany:Rennes	2010-09-15	Hemoparo19	Homo sapiens	biofilm	biofilm material	human-oral	sterile paper point	25083	paired-end	16S rRNA	V3V4	FWD:ACTCCTACGGGAGGCAGCAG REV:TACNVGGGTATCTAATCC	initial denaturation:98_0.5; annealing:45_0.5; elongation: 72_0.75; final elongation:72_10; 25	Illumina MiSeq	manually edited using PhiX	Flash software;error rate of 1 in 100 bp;overlapping and merging read pairs	-80	19	42	female	hemochromatosis type 1	gingival groove	168	72	25.5	23	13	moderate	2.33	2.51	0.29	0.54	0.07	28	40.48	4.17	11.9	0
metagenome	Hemoparo	48.119547 -1.694543	France:Brittany:Rennes	2010-09-16	Hemoparo20	Homo sapiens	biofilm	biofilm material	human-oral	sterile paper point	28837	paired-end	16S rRNA	V3V4	FWD:ACTCCTACGGGAGGCAGCAG REV:TACNVGGGTATCTAATCC	initial denaturation:98_0.5; annealing:45_0.5; elongation: 72_0.75; final elongation:72_10; 25	Illumina MiSeq	manually edited using PhiX	Flash software;error rate of 1 in 100 bp;overlapping and merging read pairs	-80	20	58	female	hemochromatosis type 1	gingival groove	157	73	29.6	44.4	38	severe	2.46	3.05	0.86	0.81	0	21	50	15.87	11.11	3.97
metagenome	Hemoparo	48.119547 -1.694568	France:Brittany:Rennes	2010-09-16	Hemoparo21	Homo sapiens	biofilm	biofilm material	human-oral	sterile paper point	42515	paired-end	16S rRNA	V3V4	FWD:ACTCCTACGGGAGGCAGCAG REV:TACNVGGGTATCTAATCC	initial denaturation:98_0.5; annealing:45_0.5; elongation: 72_0.75; final elongation:72_10; 25	Illumina MiSeq	manually edited using PhiX	Flash software;error rate of 1 in 100 bp;overlapping and merging read pairs	-80	21	52	male	hemochromatosis type 1	gingival groove	N/A	N/A	N/A	69.8	771	moderate	2.42	2.85	0.04	0.29	0.25	28	62.5	1.79	4.76	0
metagenome	Hemoparo	48.119547 -1.694544	France:Brittany:Rennes	2010-09-16	Hemoparo22	Homo sapiens	biofilm	biofilm material	human-oral	sterile paper point	23445	paired-end	16S rRNA	V3V4	FWD:ACTCCTACGGGAGGCAGCAG REV:TACNVGGGTATCTAATCC	initial denaturation:98_0.5; annealing:45_0.5; elongation: 72_0.75; final elongation:72_10; 25	Illumina MiSeq	manually edited using PhiX	Flash software;error rate of 1 in 100 bp;overlapping and merging read pairs	-80	22	60	female	hemochromatosis type 1	gingival groove	158	67	26.8	39.2	21	moderate	2.4	2.72	0.17	0.83	0	24	56.94	2.78	8.33	0
metagenome	Hemoparo	48.119547 -1.694569	France:Brittany:Rennes	2010-09-23	Hemoparo23	Homo sapiens	biofilm	biofilm material	human-oral	sterile paper point	47134	paired-end	16S rRNA	V3V4	FWD:ACTCCTACGGGAGGCAGCAG REV:TACNVGGGTATCTAATCC	initial denaturation:98_0.5; annealing:45_0.5; elongation: 72_0.75; final elongation:72_10; 25	Illumina MiSeq	manually edited using PhiX	Flash software;error rate of 1 in 100 bp;overlapping and merging read pairs	-80	23	52	male	hemochromatosis type 1	gingival groove	N/A	N/A	N/A	65.1	57	severe	2.62	3.1	0.41	0.48	0.11	27	56.79	17.28	22.22	1.23
metagenome	Hemoparo	48.119547 -1.694545	France:Brittany:Rennes	2010-09-30	Hemoparo24	Homo sapiens	biofilm	biofilm material	human-oral	sterile paper point	19322	paired-end	16S rRNA	V3V4	FWD:ACTCCTACGGGAGGCAGCAG REV:TACNVGGGTATCTAATCC	initial denaturation:98_0.5; annealing:45_0.5; elongation: 72_0.75; final elongation:72_10; 25	Illumina MiSeq	manually edited using PhiX	Flash software;error rate of 1 in 100 bp;overlapping and merging read pairs	-80	24	64	female	hemochromatosis type 1	gingival groove	168	78	27.6	31.8	16	moderate	2.2	2.25	0.5	0.28	0.25	28	29.17	1.79	8.33	0
metagenome	Hemoparo	48.119547 -1.694570	France:Brittany:Rennes	2010-09-30	Hemoparo26	Homo sapiens	biofilm	biofilm material	human-oral	sterile paper point	23444	paired-end	16S rRNA	V3V4	FWD:ACTCCTACGGGAGGCAGCAG REV:TACNVGGGTATCTAATCC	initial denaturation:98_0.5; annealing:45_0.5; elongation: 72_0.75; final elongation:72_10; 25	Illumina MiSeq	manually edited using PhiX	Flash software;error rate of 1 in 100 bp;overlapping and merging read pairs	-80	26	62	female	hemochromatosis type 1	gingival groove	N/A	N/A	N/A	49.9	389	severe	2.38	3.18	0.32	0.93	0	28	60.71	14.29	7.14	0
metagenome	Hemoparo	48.119547 -1.694571	France:Brittany:Rennes	2010-10-13	Hemoparo29	Homo sapiens	biofilm	biofilm material	human-oral	sterile paper point	19134	paired-end	16S rRNA	V3V4	FWD:ACTCCTACGGGAGGCAGCAG REV:TACNVGGGTATCTAATCC	initial denaturation:98_0.5; annealing:45_0.5; elongation: 72_0.75; final elongation:72_10; 25	Illumina MiSeq	manually edited using PhiX	Flash software;error rate of 1 in 100 bp;overlapping and merging read pairs	-80	29	51	male	hemochromatosis type 1	gingival groove	N/A	N/A	N/A	77.5	56	severe	2.15	2.77	0.37	0.41	0.22	27	51.85	9.26	8.02	0.62
metagenome	Hemoparo	48.119547 -1.694572	France:Brittany:Rennes	2010-10-14	Hemoparo30	Homo sapiens	biofilm	biofilm material	human-oral	sterile paper point	17017	paired-end	16S rRNA	V3V4	FWD:ACTCCTACGGGAGGCAGCAG REV:TACNVGGGTATCTAATCC	initial denaturation:98_0.5; annealing:45_0.5; elongation: 72_0.75; final elongation:72_10; 25	Illumina MiSeq	manually edited using PhiX	Flash software;error rate of 1 in 100 bp;overlapping and merging read pairs	-80	30	40	male	hemochromatosis type 1	gingival groove	N/A	N/A	N/A	90.2	3290	severe	2.62	3.25	0.46	0.21	0.11	28	69.64	13.1	12.5	1.19
metagenome	Hemoparo	48.119547 -1.694546	France:Brittany:Rennes	2010-10-27	Hemoparo34	Homo sapiens	biofilm	biofilm material	human-oral	sterile paper point	21083	paired-end	16S rRNA	V3V4	FWD:ACTCCTACGGGAGGCAGCAG REV:TACNVGGGTATCTAATCC	initial denaturation:98_0.5; annealing:45_0.5; elongation: 72_0.75; final elongation:72_10; 25	Illumina MiSeq	manually edited using PhiX	Flash software;error rate of 1 in 100 bp;overlapping and merging read pairs	-80	34	56	male	hemochromatosis type 1	gingival groove	N/A	N/A	N/A	32.8	14	severe	2.62	2.98	0.64	0.38	0.32	22	55.3	10.61	18.18	3.03
metagenome	Hemoparo	48.119547 -1.694573	France:Brittany:Rennes	2010-11-03	Hemoparo35	Homo sapiens	biofilm	biofilm material	human-oral	sterile paper point	48117	paired-end	16S rRNA	V3V4	FWD:ACTCCTACGGGAGGCAGCAG REV:TACNVGGGTATCTAATCC	initial denaturation:98_0.5; annealing:45_0.5; elongation: 72_0.75; final elongation:72_10; 25	Illumina MiSeq	manually edited using PhiX	Flash software;error rate of 1 in 100 bp;overlapping and merging read pairs	-80	35	53	female	hemochromatosis type 1	gingival groove	162	64	24.4	52.4	35	severe	2.06	3.06	0.25	0.28	0	20	60.83	16.67	6.67	0
metagenome	Hemoparo	48.119547 -1.694574	France:Brittany:Rennes	2010-11-04	Hemoparo37	Homo sapiens	biofilm	biofilm material	human-oral	sterile paper point	2867	paired-end	16S rRNA	V3V4	FWD:ACTCCTACGGGAGGCAGCAG REV:TACNVGGGTATCTAATCC	initial denaturation:98_0.5; annealing:45_0.5; elongation: 72_0.75; final elongation:72_10; 25	Illumina MiSeq	manually edited using PhiX	Flash software;error rate of 1 in 100 bp;overlapping and merging read pairs	-80	37	61	female	hemochromatosis type 1	gingival groove	169	77	27	48	37	severe	2.37	2.98	0.43	0.22	0.09	23	62.32	7.97	10.14	0
metagenome	Hemoparo	48.119547 -1.694575	France:Brittany:Rennes	2010-11-04	Hemoparo38	Homo sapiens	biofilm	biofilm material	human-oral	sterile paper point	19520	paired-end	16S rRNA	V3V4	FWD:ACTCCTACGGGAGGCAGCAG REV:TACNVGGGTATCTAATCC	initial denaturation:98_0.5; annealing:45_0.5; elongation: 72_0.75; final elongation:72_10; 25	Illumina MiSeq	manually edited using PhiX	Flash software;error rate of 1 in 100 bp;overlapping and merging read pairs	-80	38	38	female	hemochromatosis type 1	gingival groove	N/A	N/A	N/A	67.7	38	severe	2.18	2.47	0.5	0.38	0	26	44.87	4.49	10.26	0
metagenome	Hemoparo	48.119547 -1.694576	France:Brittany:Rennes	2010-11-10	Hemoparo39	Homo sapiens	biofilm	biofilm material	human-oral	sterile paper point	38007	paired-end	16S rRNA	V3V4	FWD:ACTCCTACGGGAGGCAGCAG REV:TACNVGGGTATCTAATCC	initial denaturation:98_0.5; annealing:45_0.5; elongation: 72_0.75; final elongation:72_10; 25	Illumina MiSeq	manually edited using PhiX	Flash software;error rate of 1 in 100 bp;overlapping and merging read pairs	-80	39	50	female	hemochromatosis type 1	gingival groove	N/A	N/A	N/A	62.8	32	severe	2.25	2.77	0.55	0.39	0	22	47.73	9.85	9.85	0
metagenome	Hemoparo	48.119547 -1.694577	France:Brittany:Rennes	2010-11-18	Hemoparo40	Homo sapiens	biofilm	biofilm material	human-oral	sterile paper point	32964	paired-end	16S rRNA	V3V4	FWD:ACTCCTACGGGAGGCAGCAG REV:TACNVGGGTATCTAATCC	initial denaturation:98_0.5; annealing:45_0.5; elongation: 72_0.75; final elongation:72_10; 25	Illumina MiSeq	manually edited using PhiX	Flash software;error rate of 1 in 100 bp;overlapping and merging read pairs	-80	40	41	male	hemochromatosis type 1	gingival groove	N/A	N/A	N/A	53.9	41	moderate	1.91	2.24	0.54	0.15	0	26	34.62	1.28	3.85	0
metagenome	Hemoparo	48.119547 -1.694578	France:Brittany:Rennes	2010-11-18	Hemoparo41	Homo sapiens	biofilm	biofilm material	human-oral	sterile paper point	13401	paired-end	16S rRNA	V3V4	FWD:ACTCCTACGGGAGGCAGCAG REV:TACNVGGGTATCTAATCC	initial denaturation:98_0.5; annealing:45_0.5; elongation: 72_0.75; final elongation:72_10; 25	Illumina MiSeq	manually edited using PhiX	Flash software;error rate of 1 in 100 bp;overlapping and merging read pairs	-80	41	61	female	hemochromatosis type 1	gingival groove	N/A	N/A	N/A	76	24	severe	2.99	3.29	1.32	0.54	0.36	28	75	14.88	32.74	1.19
metagenome	Hemoparo	48.119547 -1.694579	France:Brittany:Rennes	2010-12-16	Hemoparo42	Homo sapiens	biofilm	biofilm material	human-oral	sterile paper point	22530	paired-end	16S rRNA	V3V4	FWD:ACTCCTACGGGAGGCAGCAG REV:TACNVGGGTATCTAATCC	initial denaturation:98_0.5; annealing:45_0.5; elongation: 72_0.75; final elongation:72_10; 25	Illumina MiSeq	manually edited using PhiX	Flash software;error rate of 1 in 100 bp;overlapping and merging read pairs	-80	42	59	female	hemochromatosis type 1	gingival groove	155	64	26.6	83.3	446	severe	2.3	2.96	0.21	0.2	0.08	24	55.56	13.19	7.64	0
metagenome	Hemoparo	48.119547 -1.694547	France:Brittany:Rennes	2010-10-27	Hemoparo43	Homo sapiens	biofilm	biofilm material	human-oral	sterile paper point	4833	paired-end	16S rRNA	V3V4	FWD:ACTCCTACGGGAGGCAGCAG REV:TACNVGGGTATCTAATCC	initial denaturation:98_0.5; annealing:45_0.5; elongation: 72_0.75; final elongation:72_10; 25	Illumina MiSeq	manually edited using PhiX	Flash software;error rate of 1 in 100 bp;overlapping and merging read pairs	-80	43	62	male	hemochromatosis type 1	gingival groove	N/A	N/A	N/A	42.1	31	moderate	1.96	3.26	0.05	0.07	0	19	75.44	8.77	2.63	0
metagenome	Hemoparo	48.119547 -1.694580	France:Brittany:Rennes	2010-11-25	Hemoparo44	Homo sapiens	biofilm	biofilm material	human-oral	sterile paper point	33698	paired-end	16S rRNA	V3V4	FWD:ACTCCTACGGGAGGCAGCAG REV:TACNVGGGTATCTAATCC	initial denaturation:98_0.5; annealing:45_0.5; elongation: 72_0.75; final elongation:72_10; 25	Illumina MiSeq	manually edited using PhiX	Flash software;error rate of 1 in 100 bp;overlapping and merging read pairs	-80	44	48	male	hemochromatosis type 1	gingival groove	180	86	26.5	47.6	45	moderate	1.96	2.36	0.26	0.17	0.15	27	39.51	1.23	6.17	0
metagenome	Hemoparo	48.119547 -1.694548	France:Brittany:Rennes	2010-12-22	Hemoparo45	Homo sapiens	biofilm	biofilm material	human-oral	sterile paper point	22198	paired-end	16S rRNA	V3V4	FWD:ACTCCTACGGGAGGCAGCAG REV:TACNVGGGTATCTAATCC	initial denaturation:98_0.5; annealing:45_0.5; elongation: 72_0.75; final elongation:72_10; 25	Illumina MiSeq	manually edited using PhiX	Flash software;error rate of 1 in 100 bp;overlapping and merging read pairs	-80	45	47	male	hemochromatosis type 1	gingival groove	185	78	22.8	39	49	moderate	2.07	2.42	0.04	0.19	0.07	28	36.9	1.79	2.38	0
metagenome	Hemoparo	48.119547 -1.694581	France:Brittany:Rennes	2010-12-22	Hemoparo46	Homo sapiens	biofilm	biofilm material	human-oral	sterile paper point	19647	paired-end	16S rRNA	V3V4	FWD:ACTCCTACGGGAGGCAGCAG REV:TACNVGGGTATCTAATCC	initial denaturation:98_0.5; annealing:45_0.5; elongation: 72_0.75; final elongation:72_10; 25	Illumina MiSeq	manually edited using PhiX	Flash software;error rate of 1 in 100 bp;overlapping and merging read pairs	-80	46	39	male	hemochromatosis type 1	gingival groove	173	79	26.4	49.7	136	severe	2.8	3.43	0.4	0.16	0	25	72.67	22.67	25.33	0.67
metagenome	Hemoparo	48.119547 -1.694582	France:Brittany:Rennes	2010-12-22	Hemoparo47	Homo sapiens	biofilm	biofilm material	human-oral	sterile paper point	23203	paired-end	16S rRNA	V3V4	FWD:ACTCCTACGGGAGGCAGCAG REV:TACNVGGGTATCTAATCC	initial denaturation:98_0.5; annealing:45_0.5; elongation: 72_0.75; final elongation:72_10; 25	Illumina MiSeq	manually edited using PhiX	Flash software;error rate of 1 in 100 bp;overlapping and merging read pairs	-80	47	38	male	hemochromatosis type 1	gingival groove	N/A	N/A	N/A	84.2	654	moderate	2.31	2.49	0.19	0.18	0.41	27	40.12	3.7	8.02	0.62
metagenome	Hemoparo	48.119547 -1.694583	France:Brittany:Rennes	2011-01-05	Hemoparo49	Homo sapiens	biofilm	biofilm material	human-oral	sterile paper point	16417	paired-end	16S rRNA	V3V4	FWD:ACTCCTACGGGAGGCAGCAG REV:TACNVGGGTATCTAATCC	initial denaturation:98_0.5; annealing:45_0.5; elongation: 72_0.75; final elongation:72_10; 25	Illumina MiSeq	manually edited using PhiX	Flash software;error rate of 1 in 100 bp;overlapping and merging read pairs	-80	49	63	male	hemochromatosis type 1	gingival groove	170	70	24.2	55	66	severe	2.38	2.76	0.38	0.44	0.73	26	51.28	7.69	10.9	0
metagenome	Hemoparo	48.119547 -1.694584	France:Brittany:Rennes	2011-01-05	Hemoparo50	Homo sapiens	biofilm	biofilm material	human-oral	sterile paper point	13258	paired-end	16S rRNA	V3V4	FWD:ACTCCTACGGGAGGCAGCAG REV:TACNVGGGTATCTAATCC	initial denaturation:98_0.5; annealing:45_0.5; elongation: 72_0.75; final elongation:72_10; 25	Illumina MiSeq	manually edited using PhiX	Flash software;error rate of 1 in 100 bp;overlapping and merging read pairs	-80	50	61	female	hemochromatosis type 1	gingival groove	N/A	N/A	N/A	64.6	72	severe	2.33	3.09	0.3	0.57	0.15	27	61.11	13.58	17.28	1.23
metagenome	Hemoparo	48.119547 -1.694549	France:Brittany:Rennes	2011-01-05	Hemoparo51	Homo sapiens	biofilm	biofilm material	human-oral	sterile paper point	48539	paired-end	16S rRNA	V3V4	FWD:ACTCCTACGGGAGGCAGCAG REV:TACNVGGGTATCTAATCC	initial denaturation:98_0.5; annealing:45_0.5; elongation: 72_0.75; final elongation:72_10; 25	Illumina MiSeq	manually edited using PhiX	Flash software;error rate of 1 in 100 bp;overlapping and merging read pairs	-80	51	64	male	hemochromatosis type 1	gingival groove	N/A	N/A	N/A	36.5	28	severe	2.24	2.72	0.29	0.35	0	24	43.75	10.42	13.19	0.69
metagenome	Hemoparo	48.119547 -1.694585	France:Brittany:Rennes	2011-01-06	Hemoparo52	Homo sapiens	biofilm	biofilm material	human-oral	sterile paper point	17677	paired-end	16S rRNA	V3V4	FWD:ACTCCTACGGGAGGCAGCAG REV:TACNVGGGTATCTAATCC	initial denaturation:98_0.5; annealing:45_0.5; elongation: 72_0.75; final elongation:72_10; 25	Illumina MiSeq	manually edited using PhiX	Flash software;error rate of 1 in 100 bp;overlapping and merging read pairs	-80	52	40	male	hemochromatosis type 1	gingival groove	N/A	N/A	N/A	59.6	412	moderate	1.99	2.48	0.19	0.13	0.19	27	41.36	5.56	8.02	0
metagenome	Hemoparo	48.119547 -1.694586	France:Brittany:Rennes	2011-01-06	Hemoparo53	Homo sapiens	biofilm	biofilm material	human-oral	sterile paper point	40813	paired-end	16S rRNA	V3V4	FWD:ACTCCTACGGGAGGCAGCAG REV:TACNVGGGTATCTAATCC	initial denaturation:98_0.5; annealing:45_0.5; elongation: 72_0.75; final elongation:72_10; 25	Illumina MiSeq	manually edited using PhiX	Flash software;error rate of 1 in 100 bp;overlapping and merging read pairs	-80	53	59	female	hemochromatosis type 1	gingival groove	158	65	26	77.6	53	severe	2.03	2.61	0.64	0.38	0.12	25	38.67	10.67	6	0
metagenome	Hemoparo	48.119547 -1.694550	France:Brittany:Rennes	2011-01-20	Hemoparo54	Homo sapiens	biofilm	biofilm material	human-oral	sterile paper point	45739	paired-end	16S rRNA	V3V4	FWD:ACTCCTACGGGAGGCAGCAG REV:TACNVGGGTATCTAATCC	initial denaturation:98_0.5; annealing:45_0.5; elongation: 72_0.75; final elongation:72_10; 25	Illumina MiSeq	manually edited using PhiX	Flash software;error rate of 1 in 100 bp;overlapping and merging read pairs	-80	54	61	male	hemochromatosis type 1	gingival groove	N/A	N/A	N/A	32.2	17	moderate	2.33	2.57	0.42	0.45	0.11	19	37.72	7.02	14.04	0
metagenome	Hemoparo	48.119547 -1.694587	France:Brittany:Rennes	2011-02-01	Hemoparo55	Homo sapiens	biofilm	biofilm material	human-oral	sterile paper point	20329	paired-end	16S rRNA	V3V4	FWD:ACTCCTACGGGAGGCAGCAG REV:TACNVGGGTATCTAATCC	initial denaturation:98_0.5; annealing:45_0.5; elongation: 72_0.75; final elongation:72_10; 25	Illumina MiSeq	manually edited using PhiX	Flash software;error rate of 1 in 100 bp;overlapping and merging read pairs	-80	55	47	female	hemochromatosis type 1	gingival groove	167	57	20.4	62.4	37	severe	2.27	2.87	0.17	0.2	0	24	48.61	13.19	14.58	0.69
metagenome	Hemoparo	48.119547 -1.694551	France:Brittany:Rennes	2011-02-16	Hemoparo56	Homo sapiens	biofilm	biofilm material	human-oral	sterile paper point	37619	paired-end	16S rRNA	V3V4	FWD:ACTCCTACGGGAGGCAGCAG REV:TACNVGGGTATCTAATCC	initial denaturation:98_0.5; annealing:45_0.5; elongation: 72_0.75; final elongation:72_10; 25	Illumina MiSeq	manually edited using PhiX	Flash software;error rate of 1 in 100 bp;overlapping and merging read pairs	-80	56	50	male	hemochromatosis type 1	gingival groove	N/A	N/A	N/A	22.1	20	severe	2.48	2.66	0.39	0.54	0.36	28	47.02	8.33	17.86	0
metagenome	Hemoparo	48.119547 -1.694552	France:Brittany:Rennes	2011-02-16	Hemoparo57	Homo sapiens	biofilm	biofilm material	human-oral	sterile paper point	44415	paired-end	16S rRNA	V3V4	FWD:ACTCCTACGGGAGGCAGCAG REV:TACNVGGGTATCTAATCC	initial denaturation:98_0.5; annealing:45_0.5; elongation: 72_0.75; final elongation:72_10; 25	Illumina MiSeq	manually edited using PhiX	Flash software;error rate of 1 in 100 bp;overlapping and merging read pairs	-80	57	59	male	hemochromatosis type 1	gingival groove	N/A	N/A	N/A	20.6	19	severe	2.17	3.22	0.42	1.15	0.92	26	53.85	22.44	7.69	1.92
metagenome	Hemoparo	48.119547 -1.694588	France:Brittany:Rennes	2011-02-16	Hemoparo58	Homo sapiens	biofilm	biofilm material	human-oral	sterile paper point	55236	paired-end	16S rRNA	V3V4	FWD:ACTCCTACGGGAGGCAGCAG REV:TACNVGGGTATCTAATCC	initial denaturation:98_0.5; annealing:45_0.5; elongation: 72_0.75; final elongation:72_10; 25	Illumina MiSeq	manually edited using PhiX	Flash software;error rate of 1 in 100 bp;overlapping and merging read pairs	-80	58	39	male	hemochromatosis type 1	gingival groove	178	68	21.5	74.2	515	severe	2.64	2.96	0.96	0.23	0.12	26	56.41	10.26	21.15	1.28
metagenome	Hemoparo	48.119547 -1.694589	France:Brittany:Rennes	2011-02-17	Hemoparo59	Homo sapiens	biofilm	biofilm material	human-oral	sterile paper point	45568	paired-end	16S rRNA	V3V4	FWD:ACTCCTACGGGAGGCAGCAG REV:TACNVGGGTATCTAATCC	initial denaturation:98_0.5; annealing:45_0.5; elongation: 72_0.75; final elongation:72_10; 25	Illumina MiSeq	manually edited using PhiX	Flash software;error rate of 1 in 100 bp;overlapping and merging read pairs	-80	59	57	female	hemochromatosis type 1	gingival groove	N/A	N/A	N/A	49	265	severe	3.47	6.88	0.38	0.25	0	13	100	88.46	48.72	11.54
metagenome	Hemoparo	48.119547 -1.694553	France:Brittany:Rennes	2011-02-23	Hemoparo60	Homo sapiens	biofilm	biofilm material	human-oral	sterile paper point	10563	paired-end	16S rRNA	V3V4	FWD:ACTCCTACGGGAGGCAGCAG REV:TACNVGGGTATCTAATCC	initial denaturation:98_0.5; annealing:45_0.5; elongation: 72_0.75; final elongation:72_10; 25	Illumina MiSeq	manually edited using PhiX	Flash software;error rate of 1 in 100 bp;overlapping and merging read pairs	-80	60	55	male	hemochromatosis type 1	gingival groove	180	79	24.4	35	47	moderate	1.89	2.22	0.11	0.21	0	28	25	1.79	5.95	0
metagenome	Hemoparo	48.119547 -1.694590	France:Brittany:Rennes	2011-02-24	Hemoparo61	Homo sapiens	biofilm	biofilm material	human-oral	sterile paper point	46982	paired-end	16S rRNA	V3V4	FWD:ACTCCTACGGGAGGCAGCAG REV:TACNVGGGTATCTAATCC	initial denaturation:98_0.5; annealing:45_0.5; elongation: 72_0.75; final elongation:72_10; 25	Illumina MiSeq	manually edited using PhiX	Flash software;error rate of 1 in 100 bp;overlapping and merging read pairs	-80	61	55	female	hemochromatosis type 1	gingival groove	N/A	N/A	N/A	51.2	55	severe	2.63	2.7	0.5	0.57	0.25	24	45.14	8.33	20.83	1.39
metagenome	Hemoparo	48.119547 -1.694591	France:Brittany:Rennes	2011-03-02	Hemoparo62	Homo sapiens	biofilm	biofilm material	human-oral	sterile paper point	31442	paired-end	16S rRNA	V3V4	FWD:ACTCCTACGGGAGGCAGCAG REV:TACNVGGGTATCTAATCC	initial denaturation:98_0.5; annealing:45_0.5; elongation: 72_0.75; final elongation:72_10; 25	Illumina MiSeq	manually edited using PhiX	Flash software;error rate of 1 in 100 bp;overlapping and merging read pairs	-80	62	53	male	hemochromatosis type 1	gingival groove	185	76	22.2	57.5	48	severe	2.18	2.64	0.46	0.24	0.21	28	41.67	10.12	8.93	0
metagenome	Hemoparo	48.119547 -1.694554	France:Brittany:Rennes	2011-03-02	Hemoparo63	Homo sapiens	biofilm	biofilm material	human-oral	sterile paper point	38094	paired-end	16S rRNA	V3V4	FWD:ACTCCTACGGGAGGCAGCAG REV:TACNVGGGTATCTAATCC	initial denaturation:98_0.5; annealing:45_0.5; elongation: 72_0.75; final elongation:72_10; 25	Illumina MiSeq	manually edited using PhiX	Flash software;error rate of 1 in 100 bp;overlapping and merging read pairs	-80	63	53	male	hemochromatosis type 1	gingival groove	N/A	N/A	N/A	29.7	25	moderate	1.98	2.27	0	0.02	0	28	30.95	1.79	1.79	0
metagenome	Hemoparo	48.119547 -1.694592	France:Brittany:Rennes	2011-03-02	Hemoparo64	Homo sapiens	biofilm	biofilm material	human-oral	sterile paper point	32226	paired-end	16S rRNA	V3V4	FWD:ACTCCTACGGGAGGCAGCAG REV:TACNVGGGTATCTAATCC	initial denaturation:98_0.5; annealing:45_0.5; elongation: 72_0.75; final elongation:72_10; 25	Illumina MiSeq	manually edited using PhiX	Flash software;error rate of 1 in 100 bp;overlapping and merging read pairs	-80	64	62	female	hemochromatosis type 1	gingival groove	N/A	N/A	N/A	60.4	28	moderate	2.03	2.4	0.42	0.38	0	26	39.1	3.21	1.92	0
metagenome	Hemoparo	48.119547 -1.694593	France:Brittany:Rennes	2011-03-03	Hemoparo65	Homo sapiens	biofilm	biofilm material	human-oral	sterile paper point	32208	paired-end	16S rRNA	V3V4	FWD:ACTCCTACGGGAGGCAGCAG REV:TACNVGGGTATCTAATCC	initial denaturation:98_0.5; annealing:45_0.5; elongation: 72_0.75; final elongation:72_10; 25	Illumina MiSeq	manually edited using PhiX	Flash software;error rate of 1 in 100 bp;overlapping and merging read pairs	-80	65	46	female	hemochromatosis type 1	gingival groove	N/A	N/A	N/A	45.6	56	mild	1.75	2.07	0.08	0.05	0	26	27.56	0.64	0.64	0
metagenome	Hemoparo	48.119547 -1.694594	France:Brittany:Rennes	2011-03-10	Hemoparo66	Homo sapiens	biofilm	biofilm material	human-oral	sterile paper point	27902	paired-end	16S rRNA	V3V4	FWD:ACTCCTACGGGAGGCAGCAG REV:TACNVGGGTATCTAATCC	initial denaturation:98_0.5; annealing:45_0.5; elongation: 72_0.75; final elongation:72_10; 25	Illumina MiSeq	manually edited using PhiX	Flash software;error rate of 1 in 100 bp;overlapping and merging read pairs	-80	66	62	female	hemochromatosis type 1	gingival groove	160	57	22.3	88.2	71	severe	2.32	2.78	0.68	0.35	0	28	47.62	14.29	16.67	0
metagenome	Hemoparo	48.119547 -1.694595	France:Brittany:Rennes	2011-03-22	Hemoparo67	Homo sapiens	biofilm	biofilm material	human-oral	sterile paper point	50181	paired-end	16S rRNA	V3V4	FWD:ACTCCTACGGGAGGCAGCAG REV:TACNVGGGTATCTAATCC	initial denaturation:98_0.5; annealing:45_0.5; elongation: 72_0.75; final elongation:72_10; 25	Illumina MiSeq	manually edited using PhiX	Flash software;error rate of 1 in 100 bp;overlapping and merging read pairs	-80	67	41	male	hemochromatosis type 1	gingival groove	N/A	N/A	N/A	61.5	873	severe	2.18	2.88	0.52	0.15	0.15	27	51.85	11.73	11.11	0
metagenome	Hemoparo	48.119547 -1.694596	France:Brittany:Rennes	2011-03-23	Hemoparo68	Homo sapiens	biofilm	biofilm material	human-oral	sterile paper point	36609	paired-end	16S rRNA	V3V4	FWD:ACTCCTACGGGAGGCAGCAG REV:TACNVGGGTATCTAATCC	initial denaturation:98_0.5; annealing:45_0.5; elongation: 72_0.75; final elongation:72_10; 25	Illumina MiSeq	manually edited using PhiX	Flash software;error rate of 1 in 100 bp;overlapping and merging read pairs	-80	68	46	male	hemochromatosis type 1	gingival groove	180	83	25.6	46.9	39	severe	2.85	3.36	1.04	1.01	0.16	25	74	17.33	27.33	2.67
metagenome	Hemoparo	48.119547 -1.694597	France:Brittany:Rennes	2011-03-24	Hemoparo69	Homo sapiens	biofilm	biofilm material	human-oral	sterile paper point	25152	paired-end	16S rRNA	V3V4	FWD:ACTCCTACGGGAGGCAGCAG REV:TACNVGGGTATCTAATCC	initial denaturation:98_0.5; annealing:45_0.5; elongation: 72_0.75; final elongation:72_10; 25	Illumina MiSeq	manually edited using PhiX	Flash software;error rate of 1 in 100 bp;overlapping and merging read pairs	-80	69	59	male	hemochromatosis type 1	gingival groove	N/A	N/A	N/A	71.5	240	moderate	2.45	2.86	0.44	0.43	0.22	27	61.11	4.94	8.64	0
metagenome	Hemoparo	48.119547 -1.694555	France:Brittany:Rennes	2011-03-30	Hemoparo70	Homo sapiens	biofilm	biofilm material	human-oral	sterile paper point	25062	paired-end	16S rRNA	V3V4	FWD:ACTCCTACGGGAGGCAGCAG REV:TACNVGGGTATCTAATCC	initial denaturation:98_0.5; annealing:45_0.5; elongation: 72_0.75; final elongation:72_10; 25	Illumina MiSeq	manually edited using PhiX	Flash software;error rate of 1 in 100 bp;overlapping and merging read pairs	-80	70	47	female	hemochromatosis type 1	gingival groove	168	65	23	40.4	17	severe	2.63	3.1	0.72	0.21	0	25	57.33	16.67	21.33	2.67
metagenome	Hemoparo	48.119547 -1.694598	France:Brittany:Rennes	2011-04-21	Hemoparo72	Homo sapiens	biofilm	biofilm material	human-oral	sterile paper point	19563	paired-end	16S rRNA	V3V4	FWD:ACTCCTACGGGAGGCAGCAG REV:TACNVGGGTATCTAATCC	initial denaturation:98_0.5; annealing:45_0.5; elongation: 72_0.75; final elongation:72_10; 25	Illumina MiSeq	manually edited using PhiX	Flash software;error rate of 1 in 100 bp;overlapping and merging read pairs	-80	72	49	male	hemochromatosis type 1	gingival groove	170	84	29.1	60.9	1020	severe	3.2	3.83	0.48	0.16	0.48	23	83.33	27.54	39.13	2.9
metagenome	Hemoparo	48.119547 -1.694556	France:Brittany:Rennes	2011-04-27	Hemoparo73	Homo sapiens	biofilm	biofilm material	human-oral	sterile paper point	25239	paired-end	16S rRNA	V3V4	FWD:ACTCCTACGGGAGGCAGCAG REV:TACNVGGGTATCTAATCC	initial denaturation:98_0.5; annealing:45_0.5; elongation: 72_0.75; final elongation:72_10; 25	Illumina MiSeq	manually edited using PhiX	Flash software;error rate of 1 in 100 bp;overlapping and merging read pairs	-80	73	36	male	hemochromatosis type 1	gingival groove	178	78	24.6	29.7	38	moderate	2.08	2.22	0.43	0.5	0.7	28	26.79	0	2.98	0
metagenome	Hemoparo	48.119547 -1.694599	France:Brittany:Rennes	2011-05-19	Hemoparo76	Homo sapiens	biofilm	biofilm material	human-oral	sterile paper point	24265	paired-end	16S rRNA	V3V4	FWD:ACTCCTACGGGAGGCAGCAG REV:TACNVGGGTATCTAATCC	initial denaturation:98_0.5; annealing:45_0.5; elongation: 72_0.75; final elongation:72_10; 25	Illumina MiSeq	manually edited using PhiX	Flash software;error rate of 1 in 100 bp;overlapping and merging read pairs	-80	76	54	male	hemochromatosis type 1	gingival groove	176	62	20	56	37	severe	2.99	3.6	0.88	0.57	0.38	24	75.69	20.14	34.72	2.08
metagenome	Hemoparo	48.119547 -1.694557	France:Brittany:Rennes	2011-05-19	Hemoparo77	Homo sapiens	biofilm	biofilm material	human-oral	sterile paper point	20984	paired-end	16S rRNA	V3V4	FWD:ACTCCTACGGGAGGCAGCAG REV:TACNVGGGTATCTAATCC	initial denaturation:98_0.5; annealing:45_0.5; elongation: 72_0.75; final elongation:72_10; 25	Illumina MiSeq	manually edited using PhiX	Flash software;error rate of 1 in 100 bp;overlapping and merging read pairs	-80	77	43	male	hemochromatosis type 1	gingival groove	178	89	28.1	30.9	36	moderate	1.91	2.15	0.3	0.33	0.22	27	30.25	2.47	7.41	0
metagenome	Hemoparo	48.119547 -1.694600	France:Brittany:Rennes	2011-09-16	Hemoparo78	Homo sapiens	biofilm	biofilm material	human-oral	sterile paper point	28963	paired-end	16S rRNA	V3V4	FWD:ACTCCTACGGGAGGCAGCAG REV:TACNVGGGTATCTAATCC	initial denaturation:98_0.5; annealing:45_0.5; elongation: 72_0.75; final elongation:72_10; 25	Illumina MiSeq	manually edited using PhiX	Flash software;error rate of 1 in 100 bp;overlapping and merging read pairs	-80	78	57	male	hemochromatosis type 1	gingival groove	186	98	28.3	48.8	36	severe	2.7	3.2	0.59	0.37	0.11	27	68.52	12.96	24.69	2.47
metagenome	Hemoparo	48.119547 -1.694601	France:Brittany:Rennes	2011-05-26	Hemoparo79	Homo sapiens	biofilm	biofilm material	human-oral	sterile paper point	35109	paired-end	16S rRNA	V3V4	FWD:ACTCCTACGGGAGGCAGCAG REV:TACNVGGGTATCTAATCC	initial denaturation:98_0.5; annealing:45_0.5; elongation: 72_0.75; final elongation:72_10; 25	Illumina MiSeq	manually edited using PhiX	Flash software;error rate of 1 in 100 bp;overlapping and merging read pairs	-80	79	58	male	hemochromatosis type 1	gingival groove	N/A	N/A	N/A	55	28	severe	2.38	2.65	0.19	0.06	0	27	37.65	10.49	12.35	3.09
metagenome	Hemoparo	48.119547 -1.694558	France:Brittany:Rennes	2011-07-07	Hemoparo80	Homo sapiens	biofilm	biofilm material	human-oral	sterile paper point	17723	paired-end	16S rRNA	V3V4	FWD:ACTCCTACGGGAGGCAGCAG REV:TACNVGGGTATCTAATCC	initial denaturation:98_0.5; annealing:45_0.5; elongation: 72_0.75; final elongation:72_10; 25	Illumina MiSeq	manually edited using PhiX	Flash software;error rate of 1 in 100 bp;overlapping and merging read pairs	-80	80	47	male	hemochromatosis type 1	gingival groove	N/A	N/A	N/A	29.2	28	moderate	2.27	2.43	0.21	0.04	0	28	26.79	4.17	6.55	0.6
metagenome	Hemoparo	48.119547 -1.694602	France:Brittany:Rennes	2011-07-28	Hemoparo82	Homo sapiens	biofilm	biofilm material	human-oral	sterile paper point	43950	paired-end	16S rRNA	V3V4	FWD:ACTCCTACGGGAGGCAGCAG REV:TACNVGGGTATCTAATCC	initial denaturation:98_0.5; annealing:45_0.5; elongation: 72_0.75; final elongation:72_10; 25	Illumina MiSeq	manually edited using PhiX	Flash software;error rate of 1 in 100 bp;overlapping and merging read pairs	-80	82	43	male	hemochromatosis type 1	gingival groove	185	101	29.5	66.4	1022	moderate	2.06	2.9	0.38	0.26	0.38	26	57.69	8.97	3.21	0
metagenome	Hemoparo	48.119547 -1.694603	France:Brittany:Rennes	2011-07-07	Hemoparo83	Homo sapiens	biofilm	biofilm material	human-oral	sterile paper point	21835	paired-end	16S rRNA	V3V4	FWD:ACTCCTACGGGAGGCAGCAG REV:TACNVGGGTATCTAATCC	initial denaturation:98_0.5; annealing:45_0.5; elongation: 72_0.75; final elongation:72_10; 25	Illumina MiSeq	manually edited using PhiX	Flash software;error rate of 1 in 100 bp;overlapping and merging read pairs	-80	83	51	female	hemochromatosis type 1	gingival groove	N/A	N/A	N/A	69.8	40	moderate	2.12	2.35	0.43	0.21	0.36	28	27.98	4.76	2.98	0
metagenome	Hemoparo	48.119547 -1.694604	France:Brittany:Rennes	2011-09-09	Hemoparo86	Homo sapiens	biofilm	biofilm material	human-oral	sterile paper point	42486	paired-end	16S rRNA	V3V4	FWD:ACTCCTACGGGAGGCAGCAG REV:TACNVGGGTATCTAATCC	initial denaturation:98_0.5; annealing:45_0.5; elongation: 72_0.75; final elongation:72_10; 25	Illumina MiSeq	manually edited using PhiX	Flash software;error rate of 1 in 100 bp;overlapping and merging read pairs	-80	86	63	female	hemochromatosis type 1	gingival groove	N/A	N/A	N/A	71	43	moderate	2.02	2.52	0.22	0.19	0	27	44.44	8.02	8.64	0
metagenome	Hemoparo	48.119547 -1.694559	France:Brittany:Rennes	2011-09-16	Hemoparo89	Homo sapiens	biofilm	biofilm material	human-oral	sterile paper point	22988	paired-end	16S rRNA	V3V4	FWD:ACTCCTACGGGAGGCAGCAG REV:TACNVGGGTATCTAATCC	initial denaturation:98_0.5; annealing:45_0.5; elongation: 72_0.75; final elongation:72_10; 25	Illumina MiSeq	manually edited using PhiX	Flash software;error rate of 1 in 100 bp;overlapping and merging read pairs	-80	89	44	female	hemochromatosis type 1	gingival groove	N/A	N/A	N/A	45	20	moderate	2.07	2.12	0.68	0.21	0.04	28	26.19	1.79	5.95	0
metagenome	Hemoparo	48.119547 -1.694605	France:Brittany:Rennes	2011-09-22	Hemoparo90	Homo sapiens	biofilm	biofilm material	human-oral	sterile paper point	24545	paired-end	16S rRNA	V3V4	FWD:ACTCCTACGGGAGGCAGCAG REV:TACNVGGGTATCTAATCC	initial denaturation:98_0.5; annealing:45_0.5; elongation: 72_0.75; final elongation:72_10; 25	Illumina MiSeq	manually edited using PhiX	Flash software;error rate of 1 in 100 bp;overlapping and merging read pairs	-80	90	49	male	hemochromatosis type 1	gingival groove	173	77	25.7	47.8	28	severe	2.93	4.17	0.92	0.54	0.64	25	72.67	32.67	29.33	4
