# Supplementary material for: Increased transferrin saturation is associated with subgingival microbiota dysbiosis and severe periodontitis in genetic haemochromatosis
Source: Sci Rep. 2018 Oct 19;8:15532. doi: 10.1038/s41598-018-33813-0 (PMC6195524; doi:10.1038/s41598-018-33813-0)
Supplement: Supplementary file 3 — Supplementary Table S4 [file 41598_2018_33813_MOESM3_ESM.xlsx]

## Sheet: Sheet1
sample_name	Porphyromonas	Tannerella	Treponema	Actinomyces	Brevibacterium	Corynebacterium	Microbacterium	Rothia	Rhodococcus	Atopobium	Bacteroides	Barnesiella	Odoribacter	Hallella	Prevotella	Alistipes	Phocaeicola	Capnocytophaga	Flavobacterium	Hymenobacter	Bhargavaea	Gemella	Staphylococcus	Granulicatella	Lactobacillus	Streptococcus	Clostridium	Eubacterium	Pseudoramibacter	Finegoldia	Parvimonas	Mogibacterium	Catonella	Coprococcus	Dorea	Oribacterium	Shuttleworthia	Filifactor	Peptostreptococcus	Sporacetigenium	Oscillibacter	Aerovibrio	Dialister	Solobacterium	Fusobacterium	Leptotrichia	Streptobacillus	Caulobacter	Brucella
Hemoparo05	0.0007	0.0011	0.0027	0.0001	0	0.0141	0	0	0.0003	0	0.0264	0.0076	0	0	0.0042	0.0016	0.0001	0	0	0.0026	0.0046	0.0007	0.0111	0	0.4015	0.0098	0.0038	0	0	0.0271	0.0001	0	0	0.0019	0.0074	0	0	0.0003	0.0046	0.0119	0.0021	0	0.0003	0	0.0025	0	0	0	0
Hemoparo06	0.0106	0.0334	0.1024	0.0112	0.0004	0.0021	0	0	0	0.0281	0	0	0	0.0027	0.387	0	0	0.005	0.0007	0	0	0.0001	0.0001	0	0.0005	0.0413	0	0.0166	0	0	0.0058	0.0101	0.0003	0	0	0.003	0.0086	0.0037	0.0004	0	0	0	0.0374	0.0021	0.2022	0.0247	0	0	0
Hemoparo07	0.2683	0.0312	0.0867	0	0	0.0002	0	0	0	0.0026	0.0291	0	0	0.0104	0.205	0	0.001	0.0087	0.0016	0	0	0.0049	0	0	0.0001	0.0022	0.0001	0.0028	0	0	0.0024	0.0003	0.0004	0	0	0	0	0	0.0007	0	0	0	0.0156	0.0007	0.2341	0.0241	0	0	0.0013
Hemoparo08	0.0004	0.0021	0.001	0.0001	0	0.0016	0	0	0.0013	0.0021	0.028	0.0101	0	0	0.0071	0.0001	0.0001	0.0009	0	0.0047	0.0166	0	0.0004	0.0001	0.0197	0.0036	0.0016	0.0019	0	0.0027	0.0005	0.0006	0.0001	0	0.0058	0.0006	0	0.0031	0.0033	0.0019	0.0018	0	0.0037	0	0.1067	0	0	0.0002	0
Hemoparo09	0.1206	0.0182	0.0316	0.0001	0.0001	0	0	0	0	0.0002	0	0	0	0.0004	0.1905	0	0	0.0039	0.0004	0	0	0.0044	0.0001	0.0005	0	0.0076	0	0.0984	0	0	0.1076	0.0122	0.0039	0	0	0.0003	0	0.0131	0.0013	0	0	0	0.0089	0	0.3347	0.0028	0.0001	0	0.0001
Hemoparo10	0.0164	0.0187	0.0088	0	0.0017	0	0	0.0001	0	0.0048	0.0001	0	0	0	0.1034	0	0.0003	0.0072	0.0012	0	0	0.0016	0	0.0001	0	0.0033	0	0.0059	0.0003	0	0.0092	0.0064	0.0028	0	0	0.0003	0	0.0394	0	0	0	0	0.0431	0	0.5643	0.0054	0	0.0019	0.0029
Hemoparo11	0.0477	0.0177	0.0007	0.0049	0.0007	0.002	0.007	0.0048	0.0081	0	0	0	0	0.0001	0.0788	0	0	0.0299	0.0047	0.0001	0	0.0242	0	0.0089	0	0.0828	0	0.0008	0	0	0	0	0.0008	0	0.0001	0	0	0.0058	0	0	0	0	0.0022	0	0.2268	0.0041	0.0001	0.001	0.0275
Hemoparo13	0.0714	0.0128	0.103	0.0029	0	0	0.0004	0	0	0.0002	0	0	0	0	0.0774	0	0	0.0026	0.0003	0	0	0	0	0	0.0001	0.0026	0	0.009	0	0	0.0132	0.0007	0.002	0	0	0	0	0.0196	0.0011	0	0	0	0.0034	0	0.4296	0.0007	0	0	0.0012
Hemoparo14	0.0791	0.0335	0.1117	0.0059	0.0001	0.0052	0	0.003	0	0.002	0.0011	0	0.0001	0.0006	0.171	0	0.0136	0.0843	0.0001	0	0	0.0106	0	0.0044	0.0001	0.127	0	0.0197	0.0013	0	0.0002	0.001	0.0065	0	0	0.0011	0.0001	0.0339	0.0009	0	0	0	0.0133	0	0.1185	0.0144	0	0	0
Hemoparo16	0.0208	0.0078	0.0066	0.0012	0.0019	0.0036	0.0112	0	0.0038	0	0.0004	0	0	0.0013	0.0018	0	0	0.0001	0.0161	0	0	0.0005	0.0001	0	0.0002	0.009	0	0.002	0	0	0.0083	0.0002	0.0002	0.0001	0	0	0	0.0523	0	0	0	0	0	0	0.6787	0.0004	0	0	0
Hemoparo17	0.0175	0.0006	0.0107	0.0001	0	0.0036	0	0.0014	0	0	0.0145	0.0032	0.0081	0.0027	0.0368	0.0001	0.0008	0.0008	0	0.0138	0.0417	0.0004	0.0105	0	0.0061	0.009	0.0012	0	0	0.0041	0	0	0	0	0.0179	0	0	0.0005	0.0013	0.0046	0.0049	0	0.0005	0	0.0246	0.0001	0	0	0
Hemoparo18	0.0698	0.072	0.0639	0.0075	0.0007	0.0006	0	0	0	0	0	0	0	0	0.02	0	0	0.0023	0.0008	0.0153	0	0.0017	0.0001	0.0052	0	0.0117	0	0.1014	0.0075	0	0.0083	0.0023	0.0003	0	0	0	0	0.0035	0	0	0	0	0.0017	0	0.322	0.006	0.0045	0	0.0011
Hemoparo19	0.0016	0.0013	0.0014	0	0	0.0003	0	0.0007	0	0.0013	0.0173	0.0018	0	0	0.0279	0.002	0	0.0014	0.0004	0.0001	0.2418	0	0.0008	0	0.0006	0.008	0.0058	0.0001	0	0	0.0001	0.0002	0	0.0001	0.0002	0.0007	0	0.0013	0.0001	0.0005	0.0006	0	0.0051	0	0.0827	0.0065	0	0	0
Hemoparo20	0.2164	0.0351	0.0559	0	0	0	0	0.0006	0	0.0001	0.0003	0	0	0.0049	0.1697	0	0.0049	0.0094	0	0	0.0034	0.003	0	0.0007	0.0002	0.0269	0	0.0106	0.0005	0	0.0223	0.0026	0	0	0	0.0114	0.0001	0.0033	0.0046	0	0.0002	0	0.0133	0.0003	0.3454	0.0038	0	0	0
Hemoparo21	0.0443	0.0106	0.0347	0.005	0	0.0036	0	0.002	0	0.0005	0.0001	0	0	0	0.114	0	0	0.0708	0.0001	0	0	0.0152	0	0.0019	0	0.1004	0.0001	0.0182	0	0	0.0106	0.0046	0.0011	0.0001	0.0001	0.0003	0	0.0001	0.0028	0	0	0	0.0194	0.0003	0.2552	0.0424	0	0	0
Hemoparo22	0.1606	0.1019	0.0336	0	0	0	0	0.0001	0	0.0094	0.0005	0	0	0.0015	0.1764	0.0003	0.0037	0.004	0.0002	0	0.0004	0.0005	0	0.0003	0.0001	0.0104	0	0.0047	0.0005	0	0.008	0.0023	0.002	0	0.0002	0.0016	0.0123	0.0333	0.0004	0	0	0	0.03	0	0.3613	0.0014	0	0	0
Hemoparo23	0.1442	0.0165	0.116	0.0095	0	0.0001	0	0.0009	0	0.0001	0.0001	0	0	0.0003	0.1544	0	0.0005	0.0039	0	0.0001	0	0.0019	0	0.006	0	0.0998	0	0.0172	0.0004	0	0.0133	0.0003	0.0125	0	0	0	0	0.0589	0.0014	0	0	0	0.0072	0.0002	0.2582	0.0059	0.0004	0	0
Hemoparo24	0.0095	0.1054	0.0507	0.002	0	0.0005	0	0.0016	0	0.0033	0.0076	0.0004	0.0001	0	0.1117	0.0001	0.0025	0.021	0	0	0.001	0.0016	0.0007	0.0071	0.0001	0.1164	0.0001	0.0327	0.001	0.0009	0.0254	0.0067	0.0121	0	0	0.0015	0	0.0001	0.0123	0	0.0013	0	0.0206	0.0005	0.0235	0.0005	0	0	0
Hemoparo26	0.087	0.1654	0.102	0.0003	0	0	0	0	0	0.0172	0.0011	0	0	0.0112	0.1524	0.0002	0.011	0.0089	0	0	0.0004	0.0003	0.0001	0.0004	0.0003	0.0242	0.0001	0.064	0.0003	0	0.0265	0.0042	0.0007	0	0	0.0094	0.0028	0.0023	0.0032	0.0001	0	0	0.0148	0.003	0.1912	0.0041	0	0	0
Hemoparo29	0.0006	0.002	0.0017	0.0001	0.0002	0.0016	0	0.0011	0	0.0001	0.0245	0.002	0	0	0.0446	0	0.0002	0.0006	0.0002	0.0015	0.1167	0.0001	0.0029	0	0.0106	0.0153	0.0041	0.0009	0	0.0039	0.0006	0.0039	0.0008	0	0.0096	0.0003	0	0.0064	0.0018	0.0031	0.0016	0	0.0022	0	0.2163	0.0049	0	0	0
Hemoparo30	0.1154	0.0316	0.0659	0.0005	0	0.0031	0	0.0001	0	0.0018	0.0208	0.0038	0.0016	0.0019	0.1721	0.0007	0.0016	0.0093	0	0.0001	0.0062	0.0001	0.0003	0.0005	0.0143	0.0146	0.0023	0.0073	0.0057	0.0104	0.0029	0.0106	0.0094	0.0002	0.0117	0.0056	0.0005	0.0342	0.0091	0.0027	0.0065	0	0.0065	0.0001	0.2797	0.0092	0	0.0003	0
Hemoparo34	0.0007	0.0005	0.0009	0	0	0.0011	0	0.0003	0	0.0001	0.048	0.0045	0.0004	0	0.0257	0.005	0	0.0001	0.0024	0.0015	0.3	0.0002	0.0005	0.0001	0.0071	0.0037	0.0137	0.0001	0	0.0019	0	0	0	0.0011	0.0044	0	0.0001	0	0.0005	0.0019	0.0046	0	0	0	0.001	0.0004	0	0.0004	0
Hemoparo35	0.0326	0.1243	0.0644	0	0	0.0003	0	0.0001	0	0.0004	0.0007	0.0003	0	0.0024	0.1232	0	0.0006	0.0201	0	0	0.0002	0.0029	0.0001	0.0006	0.0003	0.0185	0	0.0006	0.0013	0.0001	0.0004	0.0004	0.0018	0	0.0003	0.0017	0.0001	0.001	0	0.0001	0	0	0.0063	0	0.2553	0.1071	0	0	0
Hemoparo38	0.0709	0.0999	0.2576	0	0	0.0003	0	0	0	0.0001	0.0072	0.0009	0	0.0022	0.0718	0.0009	0.1254	0.0053	0.0006	0.0001	0.0002	0.0006	0.0011	0	0.0063	0.0043	0.0027	0.0291	0.0009	0.0007	0.0022	0.0025	0.0004	0	0.0016	0	0	0.0013	0.0003	0.0012	0.0017	0	0.0027	0	0.0327	0.0038	0	0	0
Hemoparo39	0.2927	0.1637	0.1189	0	0	0	0	0.0003	0	0	0.0015	0.0002	0	0	0.0092	0	0.0001	0.0001	0.0002	0.0002	0	0.0002	0.0003	0.0002	0	0.001	0	0.0018	0.0175	0.0002	0	0.0005	0	0	0	0.0046	0	0.0022	0	0.0001	0	0	0.0104	0	0.308	0.0001	0	0	0
Hemoparo40	0.0108	0.006	0.018	0	0	0.0007	0	0	0	0.0001	0.0311	0.0071	0.0008	0.0003	0.0703	0.0025	0	0.0002	0.0011	0.0007	0.2179	0.0002	0.0004	0.0001	0.0072	0.0023	0.0066	0.0004	0	0.0017	0	0.0007	0.0006	0.0005	0.0037	0.0003	0.0001	0.007	0.0261	0.0023	0.0047	0	0.0034	0	0.0838	0.0001	0	0.0006	0
Hemoparo41	0.0009	0.0041	0.0013	0.0002	0	0.001	0	0.0001	0	0.0002	0.0346	0.0074	0	0.001	0.0273	0.0058	0.0001	0.0011	0.0011	0.0008	0.2347	0	0.0017	0.0004	0.0154	0.0039	0.0091	0.0003	0	0.0022	0	0.0001	0.0003	0	0.0063	0.0016	0	0.0034	0.0002	0.0009	0.0025	0	0.0017	0	0.0163	0.002	0.0066	0	0
Hemoparo42	0.0625	0.0639	0.0565	0.0008	0	0.0002	0	0.0001	0	0.0032	0.0023	0	0	0.0006	0.2661	0	0.0031	0.0303	0	0	0.0028	0.0179	0	0.0064	0	0.125	0.0002	0.011	0.0004	0	0.004	0.0037	0.0035	0	0	0.0007	0	0.0565	0.0032	0	0	0	0.0219	0.004	0.1077	0.05	0	0	0
Hemoparo44	0.0083	0.1825	0.2393	0.0001	0	0.0001	0	0.001	0	0.033	0.0006	0.0001	0	0.0044	0.3177	0.0001	0	0.0143	0	0.0001	0.0053	0.0015	0	0.0019	0.0011	0.0059	0.0005	0.0074	0	0	0.0004	0.0011	0.003	0.0001	0.0002	0.0068	0.0094	0.0044	0.0022	0.0001	0.0002	0	0.0275	0.0008	0.0273	0.0022	0	0	0
Hemoparo45	0.0529	0.0206	0.0342	0.0001	0	0.0019	0	0.0006	0	0.0197	0.0041	0	0	0.0003	0.218	0	0	0.0433	0.0001	0.0001	0.0004	0.0022	0	0.0044	0	0.1184	0	0.0115	0.0006	0.0001	0.0327	0.0023	0.0011	0	0	0.0025	0.0026	0.0118	0.0031	0	0	0	0.0351	0.0028	0.2532	0.0367	0	0	0
Hemoparo46	0.0102	0.0779	0.0571	0.0001	0	0	0	0.0002	0	0	0.0019	0.0018	0.0001	0	0.0381	0.0033	0	0.0018	0	0.0011	0.0043	0	0.0006	0	0.0047	0.0017	0	0.0097	0	0.0012	0.0094	0.0026	0.0003	0.0001	0	0	0	0.0294	0.0005	0.0003	0	0	0	0	0.3946	0.0006	0	0	0
Hemoparo47	0.0057	0.0023	0.0002	0	0	0.0035	0	0.0001	0	0.004	0.0619	0.007	0	0	0.0984	0.0194	0	0.0158	0.0021	0.0013	0.0085	0.0011	0.0067	0.0016	0.0325	0.0565	0.0038	0.0001	0	0.0067	0.0004	0.0004	0	0.0001	0	0	0.0004	0.0002	0.0018	0.0033	0.0006	0	0.0029	0	0.0187	0.0772	0	0	0
Hemoparo49	0.0007	0.1387	0.1563	0.0002	0	0.0004	0	0.0002	0	0.0024	0.0002	0.0001	0	0.0001	0.0552	0	0.0001	0.0079	0	0	0	0.0019	0	0.001	0	0.0322	0	0.0178	0.0001	0.0002	0.0111	0.0018	0.002	0	0.0001	0.0004	0	0.0028	0.0013	0	0	0	0.0163	0.0004	0.4387	0.0027	0	0	0
Hemoparo50	0.0611	0.0457	0.0271	0	0	0.0002	0	0.0009	0	0.021	0.0026	0	0	0.0048	0.3058	0	0.006	0.0104	0	0	0	0.0183	0	0.0025	0	0.1462	0.0002	0.0184	0.0002	0.0004	0.0124	0.0042	0.0015	0	0	0.016	0.0016	0.0132	0.0048	0	0	0	0.0341	0.0028	0.1713	0.0042	0	0	0
Hemoparo51	0.0525	0.0796	0.0935	0.0093	0	0.0007	0	0.0002	0	0.0025	0	0	0	0.0001	0.1709	0	0.0087	0.0112	0.0002	0	0	0.0025	0	0.0033	0	0.0846	0	0.0393	0.0002	0	0.0006	0.0024	0.0021	0	0	0.0007	0	0.0246	0.0025	0.0002	0	0	0.0463	0.0008	0.1931	0.0361	0	0	0
Hemoparo52	0.0542	0.0405	0.0469	0.0016	0	0.0061	0	0.0011	0	0.0059	0.0001	0.0001	0	0.0007	0.0648	0	0	0.03	0	0.0001	0.0001	0.0101	0	0.0097	0	0.1194	0	0.0064	0	0	0.0093	0.0006	0.0056	0	0	0.0008	0.0001	0.0365	0.0002	0	0	0	0.0104	0	0.3854	0.0333	0	0	0
Hemoparo53	0.0134	0.0057	0.0126	0.0164	0	0.0027	0	0.0009	0	0.0017	0	0	0	0.0001	0.1795	0	0	0.0333	0.0002	0	0	0.0239	0	0.0352	0	0.3526	0	0.0005	0	0	0.0002	0.0004	0.001	0	0	0.0006	0	0.0009	0	0	0	0	0.03	0.0001	0.1821	0.018	0.0001	0	0.0002
Hemoparo54	0.1246	0.0365	0.0849	0.005	0	0.0001	0	0.0004	0	0	0.0001	0	0	0.0028	0.1024	0	0	0.0022	0.0002	0	0	0.046	0	0.0009	0	0.0759	0	0.0315	0	0	0.0441	0.0056	0.0049	0	0	0	0	0.0006	0	0	0	0	0.0077	0	0.3724	0.0006	0	0	0
Hemoparo55	0.0037	0.1551	0.0121	0.0003	0	0.0003	0	0.0071	0	0.0005	0.002	0.0009	0	0.0005	0.0152	0.0003	0	0.0073	0.0003	0	0.0431	0.0009	0.0004	0.0007	0.0011	0.0207	0.0002	0.0014	0	0.0003	0	0.0001	0	0.0007	0.0018	0	0	0.003	0.0003	0.0003	0.0001	0	0.0006	0	0.459	0.0109	0	0	0
Hemoparo56	0.0662	0.0568	0.0181	0.0013	0	0.0024	0	0	0	0.0021	0.0001	0	0	0.0003	0.2721	0.0001	0.0001	0.0776	0	0	0	0.019	0	0.0016	0.0001	0.0939	0	0.0111	0	0	0.0072	0.0011	0.0048	0	0	0.0008	0	0.0064	0.0005	0	0	0	0.0028	0.0007	0.2702	0.032	0	0	0
Hemoparo57	0.0386	0.0322	0.0078	0.0025	0	0.0019	0	0.0003	0	0.0194	0.0001	0	0	0	0.1736	0	0	0.0463	0.0001	0	0	0.0271	0	0.003	0.0009	0.192	0.0001	0.0091	0	0.0001	0.012	0.0017	0	0	0	0.0001	0.0016	0.0018	0	0	0.0001	0	0.0358	0	0.2475	0.092	0	0	0
Hemoparo58	0.026	0.0145	0.079	0	0	0.0032	0	0.0012	0	0.0023	0.0013	0	0	0.0007	0.26	0.0001	0.0006	0.0243	0.0002	0	0.0009	0.0001	0.0001	0.0003	0.0011	0.0414	0	0.01	0	0	0.0044	0.0024	0.0088	0.0003	0.0001	0.0014	0.0011	0.0321	0.0021	0.0001	0.0001	0	0.0101	0.0008	0.3235	0.0343	0	0	0
Hemoparo59	0.1431	0.0455	0.0436	0.0145	0.0001	0.0002	0	0.0003	0	0.0218	0.0001	0.0011	0	0.0021	0.2476	0	0.009	0.0006	0.0001	0	0	0	0	0.0004	0	0.0387	0	0.0136	0.0004	0	0.0152	0.0042	0.0012	0	0	0.0047	0.0008	0.0022	0.0001	0	0	0	0.1023	0.0303	0.2155	0.005	0	0	0
Hemoparo60	0.1446	0.0194	0.0032	0	0	0.0065	0	0	0	0.0011	0.0134	0.0007	0	0.0003	0.0536	0.0013	0.0002	0.0788	0	0	0.001	0.0141	0	0.006	0.0029	0.0963	0	0.0021	0	0.0003	0.0033	0.0008	0.0004	0	0.0013	0	0.0004	0.0025	0.0003	0.0008	0	0	0.0009	0.0001	0.1482	0.064	0	0	0
Hemoparo61	0.0868	0.0873	0.146	0.002	0.0001	0	0	0	0	0.001	0.0003	0	0	0.0002	0.0413	0	0.0015	0.0102	0.0001	0	0	0.0058	0	0.0007	0.0001	0.0507	0	0.0284	0	0	0.0046	0.0021	0.0075	0	0	0.0001	0	0.1062	0.0015	0	0	0	0.0117	0.0023	0.272	0.0123	0.0328	0	0
Hemoparo62	0.1208	0.1454	0.0861	0.0003	0	0.0001	0	0.0147	0	0	0.0002	0	0	0.0042	0.002	0	0.0009	0.0036	0	0	0.0001	0.0007	0	0.0039	0.0002	0.0621	0	0.0144	0	0	0.0279	0.0093	0.0003	0	0	0	0	0.002	0.0002	0	0	0	0.0228	0.0001	0.2346	0.0012	0	0	0
Hemoparo63	0.0322	0.0031	0.0171	0.0012	0	0.001	0	0.0042	0	0.0151	0.0107	0.0007	0	0.0009	0.1767	0.0006	0.0062	0.0865	0.0002	0.0004	0.0113	0.0023	0	0.0009	0.0007	0.042	0.0009	0.0138	0	0.0002	0.0048	0.0011	0.0013	0.0001	0.0013	0.0003	0	0.0015	0.0006	0.0001	0.0009	0	0.0214	0.0029	0.2158	0.0734	0	0	0
Hemoparo64	0.001	0.0086	0.0237	0.0001	0	0.0003	0	0.0158	0	0.0033	0.0013	0.0002	0	0.0001	0.3779	0.0005	0	0.0017	0	0.0001	0.0004	0.0002	0.0002	0.0009	0.0287	0.0249	0.0002	0.0027	0	0	0.0052	0.0003	0.0023	0	0.0002	0.0028	0.0052	0.0023	0	0	0	0	0.0197	0.0037	0.3672	0.0078	0	0	0
Hemoparo65	0.0194	0.0058	0.0044	0.0005	0	0.0013	0	0.007	0	0.003	0.003	0.0006	0	0.0014	0.1148	0.0001	0.0002	0.0474	0.0003	0.0001	0.0036	0.0469	0	0.007	0.0005	0.2002	0.0003	0.0056	0	0	0.0062	0.0006	0.0006	0	0.0001	0	0.0002	0.0029	0	0.0001	0.0003	0	0.0004	0.0027	0.2356	0.037	0	0	0
Hemoparo66	0.1176	0.058	0.0154	0.0002	0	0	0	0	0	0.001	0.0002	0	0	0.0077	0.289	0	0.0007	0.0043	0	0	0.0002	0.0028	0	0.0001	0	0.0513	0	0.0324	0	0	0.0315	0.0055	0.0037	0	0	0.0004	0.0001	0.1265	0.0056	0	0	0	0.0192	0.0068	0.1729	0.0028	0	0	0
Hemoparo67	0.0876	0.0219	0.0575	0.0037	0	0.0011	0.0001	0.0143	0	0.0108	0.0014	0	0	0.0005	0.1361	0	0.0025	0.0184	0	0	0	0.0105	0	0.0137	0.0001	0.1593	0	0.0126	0.0003	0	0.0005	0.0003	0.001	0	0	0.0018	0.0001	0.0342	0.0042	0	0	0	0.0568	0.003	0.0942	0.0434	0	0	0
Hemoparo68	0.2556	0.204	0.1824	0.0132	0.0001	0.0005	0	0	0	0.0001	0.0003	0	0	0.0066	0.0515	0	0.0004	0.002	0	0	0	0.001	0	0.0004	0	0.0059	0	0.0109	0.0006	0	0.0012	0.002	0.0001	0	0	0	0	0.0571	0.0005	0	0	0	0.0009	0	0.1318	0.003	0	0	0
Hemoparo69	0.0723	0.0091	0.053	0.001	0	0.001	0	0.0019	0	0.0004	0.008	0	0.0252	0.0011	0.0367	0	0.0176	0.049	0.0003	0	0	0.0456	0.0001	0.0193	0.0002	0.225	0	0.008	0.0006	0.0001	0.0023	0.001	0.0012	0	0.0001	0.0004	0.0001	0.0204	0.0015	0	0	0	0.0063	0.0002	0.1058	0.0543	0	0	0
Hemoparo70	0.1295	0.1073	0.0762	0.0001	0	0.0002	0	0.0003	0	0.0157	0.0009	0	0.0466	0.001	0.0889	0	0.0039	0.0077	0	0	0	0.0111	0	0.0035	0.0001	0.0726	0	0.0059	0.0002	0	0.0002	0.0011	0.0001	0	0.0004	0.0009	0.001	0.0708	0.0003	0.0001	0.0002	0	0.0115	0.0005	0.2392	0.025	0	0	0
Hemoparo72	0.1171	0.1259	0.0897	0.0006	0	0.0001	0	0	0	0.0003	0.0006	0.0001	0	0.0001	0.0541	0	0.0001	0.0003	0	0	0.0002	0.0003	0.0001	0	0.0001	0.0122	0.0001	0.0104	0.003	0	0.0004	0.0022	0.0003	0	0	0.0001	0	0.0894	0	0	0.0001	0	0.0006	0.0002	0.3244	0.0005	0	0	0
Hemoparo73	0.0158	0.0909	0.0497	0.0002	0	0.0134	0	0.0002	0	0.0034	0.0003	0	0	0.0016	0.1062	0	0	0.0786	0	0	0	0.0035	0.0002	0.0196	0.0001	0.0695	0	0.0059	0	0	0.0006	0.0007	0.0008	0	0	0	0	0.003	0.0009	0	0.0001	0	0.0116	0.0001	0.0963	0.0362	0	0	0
Hemoparo76	0.1796	0.2037	0.0749	0.0004	0	0	0	0.0002	0	0.0007	0.0005	0	0	0.0101	0.0672	0.0001	0.0004	0.003	0	0.0001	0.0002	0.0001	0	0.0008	0.0007	0.0376	0	0.0082	0.0041	0	0.0538	0.0112	0.0004	0	0	0.0171	0	0.0014	0.001	0	0	0	0.0194	0	0.2362	0.0026	0	0.0001	0
Hemoparo77	0.0901	0.1023	0.0349	0.0009	0	0.0003	0.0001	0.0005	0	0	0.0024	0.0003	0	0.0029	0.0204	0.001	0.0005	0.0158	0	0.0001	0.0037	0.0025	0.0001	0.0071	0.0003	0.0935	0.0003	0.0093	0.0001	0	0.0082	0.0036	0.0084	0.0001	0.0005	0.0001	0	0.0186	0.0001	0.0005	0	0	0.0043	0.0001	0.3972	0.0195	0	0	0
Hemoparo78	0	0.0791	0.0893	0.0005	0	0.0003	0	0.0001	0	0.0079	0.0002	0.0001	0	0.0006	0.131	0	0	0.0046	0	0	0.0001	0.0002	0	0.0002	0	0.0487	0	0.0224	0	0	0.0098	0.0008	0.0019	0	0	0.0055	0.0033	0.0384	0.001	0	0	0	0.0443	0.004	0.4641	0.0081	0	0	0
Hemoparo79	0.0737	0.0335	0.0215	0.0009	0	0.0007	0	0.0202	0.0003	0.0041	0.0081	0.0003	0.0001	0.0011	0.0556	0	0.0012	0.0003	0	0.0032	0.0022	0.0049	0.0002	0.0009	0.0014	0.0727	0	0.0131	0.0003	0.0004	0.01	0.003	0	0	0.0008	0.0016	0.0004	0.0022	0.0061	0.0003	0.001	0	0.0142	0.0057	0.453	0.001	0	0	0
Hemoparo80	0.0023	0.0143	0.012	0.0004	0	0.0004	0	0	0	0.0316	0.0004	0	0	0.0002	0.1199	0	0	0.0074	0	0	0.0006	0.0041	0	0	0.0001	0.0778	0.0001	0.015	0	0	0.0187	0.0041	0.002	0.0001	0.0001	0.0036	0.0046	0.0162	0.002	0	0.0002	0	0.0376	0.0032	0.5249	0.0104	0	0	0
Hemoparo82	0.029	0.0302	0.0534	0.0268	0	0.0022	0	0.018	0	0.0145	0	0	0	0	0.1421	0	0	0.0207	0	0	0	0.0017	0	0.0008	0.0008	0.2076	0	0.0124	0	0	0.0151	0.0031	0.0111	0	0	0.0063	0.0002	0.0321	0.0027	0	0	0	0.0167	0.0014	0.2596	0.0129	0	0	0
Hemoparo83	0.0173	0.0714	0.0357	0.0016	0	0.0001	0	0.0004	0	0.0035	0.0006	0.0001	0	0.0001	0.0628	0	0	0.0046	0	0	0.0001	0.0089	0	0.0008	0.0001	0.0736	0	0.0105	0	0	0.0115	0.0009	0.0001	0.0002	0	0.0015	0.0004	0.0149	0.0016	0	0.0001	0	0.0143	0.0027	0.5251	0.0037	0	0	0
Hemoparo86	0.0242	0.0768	0.0928	0.0001	0	0.0002	0	0.0076	0	0	0.0004	0	0	0.001	0.1261	0	0.0053	0.0012	0	0	0	0.0024	0	0.0002	0	0.0424	0	0.0052	0.0005	0	0.0079	0.0026	0.009	0	0	0	0	0.0443	0	0	0	0	0.0072	0	0.4378	0.0028	0	0	0
Hemoparo89	0.1433	0.069	0.1238	0	0	0.0001	0	0.0009	0	0.0019	0.0038	0	0	0.0004	0.1482	0.0003	0	0.0042	0	0	0.0001	0.0002	0	0	0	0.0408	0.0003	0.0188	0	0	0.0086	0.0053	0.0046	0.0001	0	0.0006	0.0006	0.0491	0	0	0	0	0.0149	0.0005	0.3147	0.0009	0	0	0
Hemoparo90	0.2136	0.0769	0.1263	0	0	0	0	0.0001	0	0.0004	0.0017	0	0	0.0085	0.0693	0.0008	0.0001	0.0013	0	0	0.0004	0.0002	0	0.0001	0.0001	0.0207	0.0003	0.0389	0.0006	0	0.01	0.0127	0.001	0.0002	0.0001	0.002	0.0001	0.0956	0.0051	0	0.0001	0	0.0153	0.0006	0.2428	0.0001	0	0.0001	0
[truncated: 206 more columns]
